# Supplementary material for: Quasistatic Cavity Resonance for Ubiquitous Wireless Power Transfer
Source: PLoS One. 2017 Feb 15;12(2):e0169045. doi: 10.1371/journal.pone.0169045 (PMC5310757; doi:10.1371/journal.pone.0169045)
Supplement: S1 Datalink — (TXT) [file pone.0169045.s004.txt]

The data in our manuscript and readme files explaining their content can be accessed going to this web address:

https://www.disneyresearch.com/publication/quasistatic-cavity-resonance-for-ubiquitous-wireless-power-transfer/ 
