# Supplementary material for: Quasistatic Cavity Resonance for Ubiquitous Wireless Power Transfer
Source: PLoS One. 2017 Feb 15;12(2):e0169045. doi: 10.1371/journal.pone.0169045 (PMC5310757; doi:10.1371/journal.pone.0169045)
Supplement: S2 Dataset — (Zip) [file pone.0169045.s005.zip]

Archive with 39 entries (36 files):
- Public_Data/Canonical_FEM_Comsol_Model_QSCR_WPT_Room.mph
- Public_Data/E_Field/
- Public_Data/E_Field/AnalyticE.mat
- Public_Data/E_Field/AnalyticE.txt
- Public_Data/E_Field/E_Field_rhoSlice_z_level_79p5_inch_from_ground.xlsx
- Public_Data/E_Field/Efield_rho_slice.txt
- Public_Data/E_Field/Plot_E_Field.m
- Public_Data/E_Field/Readme_Efield.txt
- Public_Data/Gmax_Efficiency/
- Public_Data/Gmax_Efficiency/AnalyticGmax.mat
- Public_Data/Gmax_Efficiency/AnalyticGmax.txt
- Public_Data/Gmax_Efficiency/C_Gmax_x_18_in.mat
- Public_Data/Gmax_Efficiency/C_Gmax_x_30_in.mat
- Public_Data/Gmax_Efficiency/C_Gmax_x_42_in.mat
- Public_Data/Gmax_Efficiency/C_Gmax_x_54_in.mat
- Public_Data/Gmax_Efficiency/C_Gmax_x_6_in.mat
- Public_Data/Gmax_Efficiency/C_Gmax_x_66_in.mat
- Public_Data/Gmax_Efficiency/C_Gmax_x_78_in.mat
- Public_Data/Gmax_Efficiency/C_Gmax_x_90_in.mat
- Public_Data/Gmax_Efficiency/C_Q_factor_Room.mat
- Public_Data/Gmax_Efficiency/C_Q_factor_Rx_Coil.mat
- Public_Data/Gmax_Efficiency/Plot_Gmax.m
- Public_Data/Gmax_Efficiency/Readme_Gmax.txt
- Public_Data/Gmax_Efficiency/Sim_Gmax_18in.s2p
- Public_Data/Gmax_Efficiency/Sim_Gmax_30in.s2p
- Public_Data/Gmax_Efficiency/Sim_Gmax_42in.s2p
- Public_Data/Gmax_Efficiency/Sim_Gmax_54in.s2p
- Public_Data/Gmax_Efficiency/Sim_Gmax_66in.s2p
- Public_Data/Gmax_Efficiency/Sim_Gmax_6in.s2p
- Public_Data/Gmax_Efficiency/Sim_Gmax_78in.s2p
- Public_Data/Gmax_Efficiency/Sim_Gmax_90in.s2p
- Public_Data/H_Field/
- Public_Data/H_Field/AnalyticH.mat
- Public_Data/H_Field/AnalyticH.txt
- Public_Data/H_Field/Comsol_Hfield_I0_47A.txt
- Public_Data/H_Field/H_field_rho_slice.xlsx
- Public_Data/H_Field/Plot_H_Field.m
- Public_Data/H_Field/Readme_Hfield.txt
- Public_Data/Readme.txt
