# Supplementary material for: Quasistatic Cavity Resonance for Ubiquitous Wireless Power Transfer
Source: PLoS One. 2017 Feb 15;12(2):e0169045. doi: 10.1371/journal.pone.0169045 (PMC5310757; doi:10.1371/journal.pone.0169045)
Supplement: S2 Dataset — (Zip) [file pone.0169045.s005.zip › Public_Data/E_Field/AnalyticE.txt]

   1.5240000e-01   1.0539311e+03
   4.5720000e-01   2.5144861e+02
   7.6200000e-01   1.3138501e+02
   1.0668000e+00   8.3730422e+01
   1.3716000e+00   5.6188275e+01
   1.6764000e+00   3.9269773e+01
   1.9812000e+00   2.6732572e+01
   2.2860000e+00   1.6461497e+01
