# Supplementary material for: Quasistatic Cavity Resonance for Ubiquitous Wireless Power Transfer
Source: PLoS One. 2017 Feb 15;12(2):e0169045. doi: 10.1371/journal.pone.0169045 (PMC5310757; doi:10.1371/journal.pone.0169045)
Supplement: S2 Dataset — (Zip) [file pone.0169045.s005.zip › Public_Data/E_Field/E_Field_rhoSlice_z_level_79p5_inch_from_ground.xlsx]

## Sheet: Sheet1
Rho2	Emag2
6	1150
18	262
30	139
42	89.5
54	58.52
66	38.15
78	22.79
90	8
