# Supplementary material for: Quasistatic Cavity Resonance for Ubiquitous Wireless Power Transfer
Source: PLoS One. 2017 Feb 15;12(2):e0169045. doi: 10.1371/journal.pone.0169045 (PMC5310757; doi:10.1371/journal.pone.0169045)
Supplement: S2 Dataset — (Zip) [file pone.0169045.s005.zip › Public_Data/E_Field/Efield_rho_slice.txt]

Rho Emag
6.000000000000021         954.7648685344589
6.22709385692078          897.1340170411991
6.473333900124521         832.4857016085562
6.509779440568345         828.7398239352647
6.647165140660177         828.9383354110032
6.696884949193661         824.0646664503419
6.850664067612775         805.4866628871521
7.180509693092421         727.7856379147707
7.416077599791966         705.4187021727093
8.031148845170621         619.7307751751007
8.424642975704053         582.3383557239567
8.578307847105739         567.7577201974362
8.749661060708977         551.5131940129888
9.26602973666159          502.6545872843405
9.765097672879973         485.46427236312144
9.824968846785364         481.96782874891323
9.835550932412131         481.3499511661608
10.507966627261089        442.1571413638237
10.67686236723155         432.33444803903785
11.567120037494266        401.54971362449885
11.84625477993618         392.81201278913534
12.211175969735086        361.8380757613449
12.921357061983532        339.4678134301393
13.102669233751834        334.87653408653625
14.077472850017763        310.31505348686295
14.256924489191883        305.8171686949947
14.95824127931219         288.3144509401793
15.204352137311805        282.20213943472066
16.14449568348883         259.00887172499813
17.3023360253404          243.7399869007936
17.341174839493444        243.16737697903667
17.44138276003927         241.69065610492243
18.628664088169362        224.26813784317642
20.47876015006784         197.23401377767783
20.562071117530795        196.02145840157738
20.595637549747813        200.05227008833307
20.62482304047265         199.6995637285854
21.036483221982742        194.9664611917871
21.297640567354716        187.62611770709856
21.443051842431302        186.40193827815318
21.629167613398558        184.83689112395479
22.61996384383795         176.43446377437616
23.355268698336815        170.78123723000584
23.7801344979925          167.2317702562555
23.86880273119995         166.49276531341488
24.923439785362426        157.7506973751855
25.823218203694964        150.36464702576555
26.25174681897393         146.59145390352225
26.552652661983743        144.48947526548926
27.281445826151252        139.42312378092785
27.955898878976658        135.33134428618825
28.72601733914573         130.8361064661394
29.439045317391372        126.70018806975555
29.56153054527102         125.9436278159789
29.85125941775381         124.43101022139261
31.198703913341873        117.43545745527446
31.415435827711796        116.31630866486319
31.501482308880526        115.72144742093687
31.60200877997892         115.25151860869734
31.701511591015716        114.78669429315799
32.40324574343999         111.51763017539695
33.35435490295778         107.11246596191857
33.65657065346826         105.90626052869285
33.870015100206714        104.93800169890116
34.7506556167542          100.9636634846779
36.75176780856344         93.92471440676853
36.892513498781106        93.40035518640418
37.131854420050786        92.50980516278449
37.24697696288167         91.85212040772232
37.559179233232555        90.76480880462671
39.16629286988911         85.20404791378456
40.256531272898414        82.04776232146543
40.30693101500776         81.77604002108153
40.319559755981075        81.73844088612275
41.060174458793874        79.30110229827537
41.958061567947084        76.68370780520821
42.39891240940809         75.40493355238972
42.63903099041219         74.71019860045051
43.124239625743925        73.30120083414639
43.81636078052789         71.50255892456484
44.31246767507627         70.21814197980268
44.56644544067151         69.51647200692933
45.29284031576848         67.69249726055943
46.310907510473164        65.15229642491963
46.56777868526866         64.51439786817646
47.04235900611302         63.57051929389579
47.094090537440714        63.447994854904685
47.556683244652426        62.35421643003865
47.77777582795112         61.78418702864312
48.43720909376775         60.322953071347435
49.91268997267982         57.329493284923565
50.59772777045436         55.94896318841805
51.950231205169494        53.24079634401309
52.011911978086346        53.117848451852936
53.30546631151882         50.5507545112784
53.65494193361098         49.99245151541637
53.95130145097647         49.43876591596074
54.03902533010514         49.28567463835627
55.244778361897545        47.189213015222016
57.5226774984795          43.26822790582814
57.588814350095184        43.22017159802083
58.005799637845065        42.53853963808132
58.32658452592977         42.01533425532316
58.462129055533154        41.794566116171076
58.56793415951095         41.62911988296483
59.642639101265154        40.062504839177606
60.291337465816426        39.12110149777331
61.12742295981462         37.91244095900861
61.530587515800946        37.33150419887061
61.68824183797079         37.11609673792461
61.96676819864062         36.711867761605
62.78175296405233         35.532504103906184
63.03930441143845         35.160868086138564
63.13604577479466         35.0214068622225
63.20516039288062         34.90805497224075
63.301377943293375        34.77776595306151
63.865404155856496        34.015311462194326
64.75392536102707         32.833288768963925
66.40940959020074         30.709706641823374
66.50831891995628         30.583344922530348
66.56710874928629         30.508265417915784
66.68420034658773         30.354706167180403
67.70130165761721         29.08473044385165
68.39277465059453         28.225791082549144
68.95164613535458         27.54384854952255
69.64661877744618         26.752552923290704
70.27664828332487         26.003267312195316
70.3515807604897          25.917831006529163
71.3258966285129          24.74627809620776
72.41666902234616         23.5125005272595
72.47816128621098         23.443119985127964
73.13422878398224         22.704047810796233
73.86190832581406         21.884883746566928
74.28142409687379         21.43408002134079
75.6488336819118          19.969627311235325
76.21525029031446         19.365249636203693
76.6330729788915          18.940489484735373
77.02401614038729         18.524708918376575
77.0768427697774          18.46857428805124
79.03357598728927         16.41964291074412
79.73372577032242         15.736916745870584
79.80599045532372         15.659241362793034
80.31397379662513         15.162850860778967
81.86415391608915         13.65379026955988
82.37426161249574         13.157478173480014
83.10584603992147         12.450759323407446
83.22373612883082         12.33712028197331
83.2681898075661          12.294287734267284
83.81799773732            11.774422190253173
83.91382659090272         11.68559736740195
85.03551868414816         10.652660492776052
85.3591636623947          10.35371693464494
85.54788377048843         10.17977887544623
85.78427932915535         9.962312585490016
87.35487738130439         8.532217594882116
87.43661485557952         8.459347689909146
87.97936974571044         7.977343158613708
88.7035569787405          7.366211247674527
89.62413630909151         6.591601992529012
89.88438955652768         6.376456570868003
89.99999999999999         6.281458961576169
