# Supplementary material for: Quasistatic Cavity Resonance for Ubiquitous Wireless Power Transfer
Source: PLoS One. 2017 Feb 15;12(2):e0169045. doi: 10.1371/journal.pone.0169045 (PMC5310757; doi:10.1371/journal.pone.0169045)
Supplement: S2 Dataset — (Zip) [file pone.0169045.s005.zip › Public_Data/E_Field/Readme_Efield.txt]

%The following file is a companion to the PLOS One Publication:
%"Quasistatic Cavity Resonance for Ubiquitous Wireless Power Transfer"
% Matthew J. Chabalko 1, Mohsen Shahmohammadi 1, Alanson P. Sample 1*
%1 Disney Research, Pittsburgh, 4720 Forbes Avenue, Lower Level, Suite 110, Pittsburgh,
%PA 15213 USA
%* alanson.sample@disneyresearch.com
%Last edited November 30, 2016 by MJC
 
The following files are included in this folder:


E_Field_rhoSlice_z_level_79p5_inch_from_ground.xlsx
This is an excel spreadsheet of the measured electric field a distances of 6 inches through 90 inches away from the center of the pole.  The first column is position in inches, the second column is magnitude of the electric field |E|

Efield_rho_slice.txt
This is the simulated electric field magnitude using the commercial finite element software simulation package Comsol Multiphysics

AnalyticE.mat
This is a .mat file that contains the rho points and magnitude of the E field as computed analytically.  rhoEa variable is rho distance in meters, normE3 variable is |E| in V_RMS/m

AnalyticE.txt
For users without matlab, we also include a text file for the analytically comptuted values of the magnitude of the E field versus distance.  First column is rho in meters, second column is |E| in V_RMS/m

Plot_E_Field.m
This is a matlab .m script that plots the measured and simulated electric field magnitude presented in the first two files mentioned above
