# Supplementary material for: Quasistatic Cavity Resonance for Ubiquitous Wireless Power Transfer
Source: PLoS One. 2017 Feb 15;12(2):e0169045. doi: 10.1371/journal.pone.0169045 (PMC5310757; doi:10.1371/journal.pone.0169045)
Supplement: S2 Dataset — (Zip) [file pone.0169045.s005.zip › Public_Data/Gmax_Efficiency/AnalyticGmax.txt]

   1.2700000e-01   9.6438622e+01
   1.5240000e-01   9.5451195e+01
   1.7780000e-01   9.4528200e+01
   2.0320000e-01   9.3641704e+01
   2.2860000e-01   9.2779846e+01
   2.5400000e-01   9.1936530e+01
   2.7940000e-01   9.1108244e+01
   3.0480000e-01   9.0292793e+01
   3.3020000e-01   8.9488726e+01
   3.5560000e-01   8.8695041e+01
   3.8100000e-01   8.7911018e+01
   4.0640000e-01   8.7136128e+01
   4.3180000e-01   8.6369971e+01
   4.5720000e-01   8.5612242e+01
   4.8260000e-01   8.4862703e+01
   5.0800000e-01   8.4121168e+01
   5.3340000e-01   8.3387491e+01
   5.5880000e-01   8.2661557e+01
   5.8420000e-01   8.1943276e+01
   6.0960000e-01   8.1232579e+01
   6.3500000e-01   8.0529414e+01
   6.6040000e-01   7.9833744e+01
   6.8580000e-01   7.9145545e+01
   7.1120000e-01   7.8464805e+01
   7.3660000e-01   7.7791519e+01
   7.6200000e-01   7.7125693e+01
   7.8740000e-01   7.6467343e+01
   8.1280000e-01   7.5816487e+01
   8.3820000e-01   7.5173156e+01
   8.6360000e-01   7.4537384e+01
   8.8900000e-01   7.3909210e+01
   9.1440000e-01   7.3288681e+01
   9.3980000e-01   7.2675848e+01
   9.6520000e-01   7.2070768e+01
   9.9060000e-01   7.1473500e+01
   1.0160000e+00   7.0884110e+01
   1.0414000e+00   7.0302666e+01
   1.0668000e+00   6.9729243e+01
   1.0922000e+00   6.9163916e+01
   1.1176000e+00   6.8606765e+01
   1.1430000e+00   6.8057872e+01
   1.1684000e+00   6.7517325e+01
   1.1938000e+00   6.6985211e+01
   1.2192000e+00   6.6461621e+01
   1.2446000e+00   6.5946648e+01
   1.2700000e+00   6.5440388e+01
   1.2954000e+00   6.4942937e+01
   1.3208000e+00   6.4454394e+01
   1.3462000e+00   6.3974858e+01
   1.3716000e+00   6.3504431e+01
   1.3970000e+00   6.3043213e+01
   1.4224000e+00   6.2591308e+01
   1.4478000e+00   6.2148818e+01
   1.4732000e+00   6.1715846e+01
   1.4986000e+00   6.1292496e+01
   1.5240000e+00   6.0878869e+01
   1.5494000e+00   6.0475069e+01
   1.5748000e+00   6.0081197e+01
   1.6002000e+00   5.9697354e+01
   1.6256000e+00   5.9323640e+01
   1.6510000e+00   5.8960154e+01
   1.6764000e+00   5.8606993e+01
   1.7018000e+00   5.8264253e+01
   1.7272000e+00   5.7932028e+01
   1.7526000e+00   5.7610410e+01
   1.7780000e+00   5.7299488e+01
   1.8034000e+00   5.6999351e+01
   1.8288000e+00   5.6710083e+01
   1.8542000e+00   5.6431768e+01
   1.8796000e+00   5.6164485e+01
   1.9050000e+00   5.5908311e+01
   1.9304000e+00   5.5663320e+01
   1.9558000e+00   5.5429584e+01
   1.9812000e+00   5.5207170e+01
   2.0066000e+00   5.4996143e+01
   2.0320000e+00   5.4796564e+01
   2.0574000e+00   5.4608489e+01
   2.0828000e+00   5.4431974e+01
   2.1082000e+00   5.4267069e+01
   2.1336000e+00   5.4113819e+01
   2.1590000e+00   5.3972267e+01
   2.1844000e+00   5.3842453e+01
   2.2098000e+00   5.3724411e+01
   2.2352000e+00   5.3618172e+01
   2.2606000e+00   5.3523763e+01
   2.2860000e+00   5.3441206e+01
   2.3114000e+00   5.3370519e+01
   2.3368000e+00   5.3311718e+01
   2.3622000e+00   5.3264812e+01
   2.3876000e+00   5.3229807e+01
   2.4130000e+00   5.3206706e+01
