# Supplementary material for: Quasistatic Cavity Resonance for Ubiquitous Wireless Power Transfer
Source: PLoS One. 2017 Feb 15;12(2):e0169045. doi: 10.1371/journal.pone.0169045 (PMC5310757; doi:10.1371/journal.pone.0169045)
Supplement: S2 Dataset — (Zip) [file pone.0169045.s005.zip › Public_Data/Gmax_Efficiency/Readme_Gmax.txt]

%The following file is a companion to the PLOS One Publication:
%"Quasistatic Cavity Resonance for Ubiquitous Wireless Power Transfer"
% Matthew J. Chabalko 1, Mohsen Shahmohammadi 1, Alanson P. Sample 1*
%1 Disney Research, Pittsburgh, 4720 Forbes Avenue, Lower Level, Suite 110, Pittsburgh,
%PA 15213 USA
%* alanson.sample@disneyresearch.com
%Last edited November 30, 2016 by MJC
 

The following files are included in this folder:

Files beginning with C_Gmax_x are measured S-parameter data stored in .mat file format.  See the matlab code for data structure of .mat 
The _Number_in.mat indicates at what position away from the center of the room the data was taken, in inches.

Files beginning with Sim_Gmax are .s2p files extracted by running finite element software simulations in the commercial RF simulation package Cosmol Multiphysics.  They are at a single frequency (unlike the mesaured data which is across a range of frequencies).  This is a standard RF file format for S-parameters and its format can be found readily on the web.

AnalyticGmax.mat
This is a .mat file that contains the rho points and Gmax efficiency (in meters and %) as computed analytically.  rhoA variable is rho-distance in meters, GmaxA variable is Gmax in %

AnalyticGmax.txt
For users without matlab, we also include a text file for the analytically comptuted values of Gmax.  First column is rho in meters, second column is Gmax in %


The file Plot_Gmax is a matlab .m script that generates a plot of the maximum possible efficiency, Gmax, given both the simulated and measured data.

Additional details regarding formatting and how to process this data can be found by opening Plot_Gmax.m (if matlab is not available, a text editor can be used to read the comments and see code layout).
