# Supplementary material for: Quasistatic Cavity Resonance for Ubiquitous Wireless Power Transfer
Source: PLoS One. 2017 Feb 15;12(2):e0169045. doi: 10.1371/journal.pone.0169045 (PMC5310757; doi:10.1371/journal.pone.0169045)
Supplement: S2 Dataset — (Zip) [file pone.0169045.s005.zip › Public_Data/Gmax_Efficiency/Sim_Gmax_18in.s2p]

#MHz S RI R 50
1.32755 -0.8031078748558065 0.595262521668604 0.009836389284650722 0.001424009699165625 0.009836263579365566 0.0014239199033428875 0.6038312445708449 0.7938259494891831
