# Supplementary material for: Quasistatic Cavity Resonance for Ubiquitous Wireless Power Transfer
Source: PLoS One. 2017 Feb 15;12(2):e0169045. doi: 10.1371/journal.pone.0169045 (PMC5310757; doi:10.1371/journal.pone.0169045)
Supplement: S2 Dataset — (Zip) [file pone.0169045.s005.zip › Public_Data/Gmax_Efficiency/Sim_Gmax_30in.s2p]

#MHz S RI R 50
1.32755 -0.8030956701700063 0.5953333518013777 0.005864871659634832 8.491949720106533E-4 0.005864537408944712 8.489457026546099E-4 0.6038018637041789 0.793891371715191
