# Supplementary material for: Quasistatic Cavity Resonance for Ubiquitous Wireless Power Transfer
Source: PLoS One. 2017 Feb 15;12(2):e0169045. doi: 10.1371/journal.pone.0169045 (PMC5310757; doi:10.1371/journal.pone.0169045)
Supplement: S2 Dataset — (Zip) [file pone.0169045.s005.zip › Public_Data/Gmax_Efficiency/Sim_Gmax_42in.s2p]

#MHz S RI R 50
1.32755 -0.8030948464396349 0.5953486858834434 0.004213310142017393 6.101423816273331E-4 0.004213074534105924 6.099676861365669E-4 0.6037819012249033 0.7939069614496628
