# Supplementary material for: Quasistatic Cavity Resonance for Ubiquitous Wireless Power Transfer
Source: PLoS One. 2017 Feb 15;12(2):e0169045. doi: 10.1371/journal.pone.0169045 (PMC5310757; doi:10.1371/journal.pone.0169045)
Supplement: S2 Dataset — (Zip) [file pone.0169045.s005.zip › Public_Data/Gmax_Efficiency/Sim_Gmax_54in.s2p]

#MHz S RI R 50
1.32755 -0.8030911930763787 0.5953594980802629 0.003335231193867752 4.82812892747959E-4 0.0033350310974734933 4.8265723063499016E-4 0.6038786026363847 0.7938467121967507
