# Supplementary material for: Quasistatic Cavity Resonance for Ubiquitous Wireless Power Transfer
Source: PLoS One. 2017 Feb 15;12(2):e0169045. doi: 10.1371/journal.pone.0169045 (PMC5310757; doi:10.1371/journal.pone.0169045)
Supplement: S2 Dataset — (Zip) [file pone.0169045.s005.zip › Public_Data/Gmax_Efficiency/Sim_Gmax_66in.s2p]

#MHz S RI R 50
1.32755 -0.8030934800181362 0.5953586248313778 0.0028260198744919627 4.090377376303495E-4 0.0028259907930076396 4.090223397287497E-4 0.6038918414930265 0.7938349372274385
