# Supplementary material for: Quasistatic Cavity Resonance for Ubiquitous Wireless Power Transfer
Source: PLoS One. 2017 Feb 15;12(2):e0169045. doi: 10.1371/journal.pone.0169045 (PMC5310757; doi:10.1371/journal.pone.0169045)
Supplement: S2 Dataset — (Zip) [file pone.0169045.s005.zip › Public_Data/Gmax_Efficiency/Sim_Gmax_6in.s2p]

#MHz S RI R 50
1.32755 -0.803312647869081 0.5940427023019962 0.034436677635736 0.00508111203004403 0.03443653832548003 0.005081100404437097 0.599855660868092 0.7960939557544353
