# Supplementary material for: Quasistatic Cavity Resonance for Ubiquitous Wireless Power Transfer
Source: PLoS One. 2017 Feb 15;12(2):e0169045. doi: 10.1371/journal.pone.0169045 (PMC5310757; doi:10.1371/journal.pone.0169045)
Supplement: S2 Dataset — (Zip) [file pone.0169045.s005.zip › Public_Data/Gmax_Efficiency/Sim_Gmax_78in.s2p]

#MHz S RI R 50
1.32755 -0.8030908526993521 0.5953637696004583 0.0025371300921733257 3.677981836624624E-4 0.002536982249109329 3.676915531279848E-4 0.6036254373039827 0.7940319922186209
