# Supplementary material for: Quasistatic Cavity Resonance for Ubiquitous Wireless Power Transfer
Source: PLoS One. 2017 Feb 15;12(2):e0169045. doi: 10.1371/journal.pone.0169045 (PMC5310757; doi:10.1371/journal.pone.0169045)
Supplement: S2 Dataset — (Zip) [file pone.0169045.s005.zip › Public_Data/Gmax_Efficiency/Sim_Gmax_90in.s2p]

#MHz S RI R 50
1.32755 -0.8030886316159536 0.5953669515302624 0.002422707231466137 3.6157446293745284E-4 0.002422612599158439 3.6142796637950365E-4 0.5971077650068664 0.7988286268672763
