# Supplementary material for: Quasistatic Cavity Resonance for Ubiquitous Wireless Power Transfer
Source: PLoS One. 2017 Feb 15;12(2):e0169045. doi: 10.1371/journal.pone.0169045 (PMC5310757; doi:10.1371/journal.pone.0169045)
Supplement: S2 Dataset — (Zip) [file pone.0169045.s005.zip › Public_Data/H_Field/AnalyticH.txt]

   1.5240000e-01   3.5400169e+01
   4.5720000e-01   1.1804558e+01
   7.6200000e-01   7.1011095e+00
   1.0668000e+00   5.1151411e+00
   1.3716000e+00   4.0569702e+00
   1.6764000e+00   3.4452440e+00
   1.9812000e+00   3.1017370e+00
   2.2860000e+00   2.9514626e+00
