# Supplementary material for: Quasistatic Cavity Resonance for Ubiquitous Wireless Power Transfer
Source: PLoS One. 2017 Feb 15;12(2):e0169045. doi: 10.1371/journal.pone.0169045 (PMC5310757; doi:10.1371/journal.pone.0169045)
Supplement: S2 Dataset — (Zip) [file pone.0169045.s005.zip › Public_Data/H_Field/Comsol_Hfield_I0_47A.txt]

Rho HField
6.0000000000000036        49.1819537162874
6.021292441603278         49.01826442693069
6.126190816373812         47.939569205029606
6.286938688466556         46.878418702897505
6.585850959306889         44.90542973107212
6.679777303877331         44.28553021495783
6.7141505612148           44.05056788307759
6.844690222583591         43.10285146848598
6.89102951922353          42.76647094480543
6.979853838040597         42.121753058665156
7.018437268374598         41.84172834838972
7.288446845033758         39.88259151370815
7.3283753572954184        39.58339119848096
7.396366375738815         39.54663818855109
7.545410490949964         38.92088681478332
8.336000639066791         35.18239755076053
8.441344680014849         34.80946967843433
8.529059423349223         34.498961065448505
8.77500188179861          33.62837926658231
9.01938795876142          32.763384407441364
9.313469108662394         31.72260745973847
9.586320484258774         31.253066385513492
9.696427557935252         30.8926731913747
10.51110020748173         28.151627785361374
10.621016578440075        27.88586192182999
10.873236341101748        27.276196079545137
11.31651477775679         26.205334659286105
12.34899636172266         23.80562211272932
12.493376252616745        23.426633326432256
12.824024023011816        23.183006819115878
13.100927569312411        22.533820736561353
13.269053733638943        22.296175213769153
13.318383816123811        22.10125522733877
13.813872094298054        21.450084305813967
15.755248082078582        18.870191652722298
16.924028756128028        17.47994839592326
17.76968190772307         16.4742901793069
18.531238418577832        15.568841388965685
18.614860080750383        15.766624548636486
19.061292242710948        15.444460106007549
19.103495967353005        15.172168387708949
19.11766160382372         15.16381914701504
21.2442248493595          13.910788234218394
22.56126660543996         13.135173248789293
22.946802220500217        12.927122718690825
24.329419457363922        12.1833498603935
25.006931180798478        11.821536843009307
25.611023281147617        11.430203503883352
26.139889141771917        11.249811321947845
27.498862489404683        10.78631993835822
28.489986812051008        10.448331066987507
28.5598636939337          10.41993136815325
28.63728234440081         10.390981785809485
29.327863539658896        10.132811920768342
31.28424097706988         9.402112664221043
31.667171996623487        9.259734260610902
31.78359429798998         9.285099838997208
32.22423820764353         9.17796635769628
34.47602923817342         8.630558000711659
35.364670475058375        8.418021317745621
35.58891304008688         8.36609361578496
36.616801624317205        8.11798287141891
37.88985654708872         7.820403371403657
38.556652069528575        7.664538581944338
38.69393843827095         7.674353441698605
39.20339089603049         7.581069117678337
39.24685295651304         7.563291744320115
39.66587929069972         7.493789232161998
41.19302763683443         7.2404955769334185
41.39405968941892         7.207153443236196
41.53779932308681         7.183313704433989
41.65442930666596         7.163970305433043
43.65196020820104         6.853768074569234
44.19391571451279         6.770488294253423
44.466738181696904        6.728566187380622
44.60863131188333         6.699965516986365
44.62318612463542         6.697696928650562
44.70837175060448         6.684419486748152
44.75825339161807         6.678457933010117
45.107721054008714        6.634168972556524
45.35552002986578         6.6027652276136735
47.04466188499998         6.372729821245973
48.34961017771697         6.225772868315126
48.62879950810176         6.194331960545683
49.27395095778759         6.121678285451199
50.15482548349739         6.022478812670971
50.2051515503812          6.016811359648068
50.87604306010965         5.941259190927236
52.03296836774201         5.815214695234697
52.37455221114901         5.77692780632253
52.635154690269864        5.760215518461272
53.6315162056253          5.655920374037351
54.3612439070334          5.597713340722354
54.722506095988656        5.567344210193604
55.436725161556765        5.507304132780123
56.98435607981282         5.37720419056591
58.0020599556841          5.291652022922778
58.22809697384638         5.272650469827221
58.77188436796617         5.233455521188591
58.84533312964791         5.227847505613956
59.07643114231976         5.210202548558117
59.5774538510444          5.171948184790541
59.806545628538           5.158293272748381
60.44428473424506         5.115695030765885
61.15986339595039         5.067897890762114
61.674476973599475        5.034196419575862
62.03193126162419         5.011899206195414
62.138601729061314        5.006821774711437
62.48901983576428         4.983416993462014
63.70304354239163         4.902335795630881
64.45550091689688         4.8633243350948065
64.91037252291207         4.838897083311135
65.31307937221982         4.8136955104715575
65.54923919312175         4.79993071976473
65.75047202606159         4.789022867919081
66.065970771862           4.772592873690225
67.16299711966315         4.715465298992801
67.82173942088971         4.681162446554537
68.15289454421047         4.663918444850616
68.15607488607692         4.6631044176716
68.1602764447829          4.662915323729624
68.45055342196171         4.649851240428469
68.89039070134464         4.626318583730044
69.4915115097586          4.6009270089060035
70.32031979165257         4.565917934497355
70.67932439227432         4.5507535272704995
71.70084995756393         4.507604269149259
72.34145761335171         4.482851266106278
72.55265527244023         4.477770211375038
72.79908006366455         4.469132069626511
73.37728055046632         4.440246144718411
74.40798718956925         4.403429598505803
74.53654067868612         4.398837714952333
74.86478250185998         4.387113047715173
76.05180179981214         4.344713318417072
76.1151439173378          4.342450775681603
76.33196923145447         4.3360332336756775
77.51226661217144         4.299571831274592
77.63823346606902         4.295772466476193
78.83790734715642         4.263275573987258
79.02008028137465         4.258340858131011
79.88792197194216         4.234832702865141
80.05928837030021         4.2308215720057705
81.88309693164395         4.1899114824809685
82.11926790054466         4.187805697151971
82.3207289741434          4.183168148513354
82.5663033494263          4.1750830360048266
82.86282570396179         4.169779582981394
83.19595657296945         4.161562856106424
84.46227759198044         4.138088752785994
86.2309884318762          4.1053025704751525
86.34192261565184         4.105334792616996
86.46244490566599         4.103054915716259
86.47368459989117         4.102842299193937
86.5876070873057          4.100687283004553
86.69889492731569         4.100555464427121
86.86238609316881         4.098758013290845
87.04187615676658         4.093945889893343
88.69169434928864         4.077089991976902
89.67907051925121         4.067002613415507
90.13494013294329         4.063315274275404
90.3967041866998          4.0601371129373005
90.81271821958713         4.0575780900300655
91.21470038116271         4.05617886300124
91.44362884195249         4.053500076702435
92.97105264482745         4.043944225126325
93.51526368465684         4.040539543975358
94.16043916525068         4.036503215287192
95.34295592142732         4.033625658821885
95.62163191007488         4.03245687200353
95.99999999999999         4.030869982801697
