# Supplementary material for: Quasistatic Cavity Resonance for Ubiquitous Wireless Power Transfer
Source: PLoS One. 2017 Feb 15;12(2):e0169045. doi: 10.1371/journal.pone.0169045 (PMC5310757; doi:10.1371/journal.pone.0169045)
Supplement: S2 Dataset — (Zip) [file pone.0169045.s005.zip › Public_Data/H_Field/H_field_rho_slice.xlsx]

## Sheet: Sheet1
rho	H-magnitude
6	24.78
18	11.8
30	7.3
42	5.27
54	4.19
66	3.56
78	3.19
90	3.02
