# Supplementary material for: Quasistatic Cavity Resonance for Ubiquitous Wireless Power Transfer
Source: PLoS One. 2017 Feb 15;12(2):e0169045. doi: 10.1371/journal.pone.0169045 (PMC5310757; doi:10.1371/journal.pone.0169045)
Supplement: S2 Dataset — (Zip) [file pone.0169045.s005.zip › Public_Data/Readme.txt]

%The following file is a companion to the PLOS One Publication:
%"Quasistatic Cavity Resonance for Ubiquitous Wireless Power Transfer"
% Matthew J. Chabalko 1, Mohsen Shahmohammadi 1, Alanson P. Sample 1*
%1 Disney Research, Pittsburgh, 4720 Forbes Avenue, Lower Level, Suite 110, Pittsburgh,
%PA 15213 USA
%* alanson.sample@disneyresearch.com
%Last edited November 30, 2016 by MJC
 
The following files are included in this folder:


Canonical_FEM_Comsol_Model_QSCR_WPT_Room.mph
This file is a Comsol Multiphysics (V 5.2a) file that allows for simulating the structure analyzed in the paper referenced in the header of this document.
It can be used to simulate E and H fileds, and altered in any way to produce additional results.  It geometrically and electrically reflects the actual structure built in our work.

For reference, the simulations were performed on a multicore desktop machine which has 64 GB RAM total.  This is for reference and not intended to mean systems with lesser amounts of RAM cannot be used to solve the model.

Other subdirectories:

H_Field: This folder contains data on the wireless power room's H field

E_Field: This folder contains data on the wireless power room's E field

Gmax_Efficiency: This folder contains S-parameter data and matlab scripts regarding the computation of maximum efficiency, Gmax as described in the associated PLOS one paper.
